# Supplementary material for: Characterization of Extracellular Vesicles Secreted by a Clinical Isolate of Naegleria fowleri and Identification of Immunogenic Components within Their Protein Cargo
Source: Biology (Basel). 2022 Jun 29;11(7):983. doi: 10.3390/biology11070983 (PMC9312180; doi:10.3390/biology11070983)
Supplement: Supplementary file 1 [file biology-11-00983-s001.zip]

Archive with 2 entries (2 files):
- Supplemental Table S1.xlsx
- Supplementary materials.pdf
