# Supplementary material for: Characterization of Extracellular Vesicles Secreted by a Clinical Isolate of Naegleria fowleri and Identification of Immunogenic Components within Their Protein Cargo
Source: Biology (Basel). 2022 Jun 29;11(7):983. doi: 10.3390/biology11070983 (PMC9312180; doi:10.3390/biology11070983)
Supplement: Supplementary file 1 [file biology-11-00983-s001.zip › Supplemental Table S1.xlsx]

## Sheet: proteins
Protein	Accession	-10lgP	Cov. (%)	#Peptides	#Unique	Avg. Mass	Description	Supporting Unique Peptides	-10lgP	Mass	Length	ppm	m/z	z
1	A0A6A5C1E4	237.16	52	30	30	65091	Uncharacterized protein, Naegleria fowleri	R.SLHKPNPSSQVGTEVVNKDQQALHLYSR.A	26.84	3131.61	28	4.5	1044.88	3
								K.TLHLLSDPKEDDSSYELNIR.T	34.18	2344.15	20	1.6	587.047	4
								R.DELYSYHFNHGM(+15.99)C(+57.02)C(+57.02)K.F	55.79	1975.77	15	5.1	988.895	2
								R.SLHKPNPSSQVGTEVVNK.D	52.21	1920.01	18	3	641.011	3
								K.C(+57.02)LQIENDHVDALFNR.A	58.14	1842.87	15	4.8	922.446	2
								K.RDDDTKEMIQLYDR.A	36.36	1796.84	14	0.6	599.953	3
								R.DDDTKEMIQLYDR.A	63.88	1640.74	13	4.4	821.378	2
								K.IEEYESSVQDFTK.C	68.09	1573.71	13	1.2	787.866	2
								K.TFDSTTTSSSMIPR.I	22.63	1529.7	14	1.2	765.86	2
								K.AIEC(+57.02)LESGEVPNR.E	65.61	1472.69	13	0.1	737.354	2
								K.NKVKEEDLPNNK.S	48.2	1426.74	12	4.1	714.381	2
								K.NSEQEALEDYSK.A	58.16	1411.61	12	3.4	706.815	2
								R.ALLLYNMTSGGKK.M	35.41	1394.76	13	0.2	698.387	2
								K.HFQEAIQDFSR.C	63.11	1376.65	11	2	689.332	2
								K.ILQKDPHHEGAK.N	48.91	1371.73	12	2.7	686.872	2
								K.ESEALNTYLYR.A	58.81	1357.65	11	0.8	679.833	2
								D.PATVLASLFPTR.I	41.15	1271.72	12	4.4	636.872	2
								K.TIELNDEYFK.G	47.07	1270.61	10	0.4	636.312	2
								R.ALLLYNMTSGGK.K	61.02	1266.66	12	3	634.341	2
								K.VKEEDLPNNK.S	52.85	1184.6	10	1.7	593.31	2
								K.ALKDAETVSK.L	53.13	1060.58	10	2.9	531.297	2
								K.TLHLLSDPK.E	21.27	1022.58	9	1.4	512.296	2
								R.IHTLYMSR.G	40.62	1019.52	8	3	510.77	2
								R.THLKEFSK.A	55.42	988.534	8	0.6	495.275	2
								R.AIAYESLK.N	32.98	893.486	8	1.3	447.751	2
								R.GLLHSDLK.H	42.59	881.497	8	2.5	441.757	2
								K.FTAHHNR.A	49.64	881.426	7	0.6	441.72	2
								K.AALYFER.G	46.69	868.444	7	-0.5	435.229	2
								R.LISIC(+57.02)KK.Q	28.76	860.515	7	1.5	431.266	2
								R.AIDMLKK.T	32.58	817.473	7	-0.3	409.744	2
2	B5M6J9	230.54	45	24	15	41726	Actin (Fragment), Naegleria fowleri	K.SIM(+15.99)VGM(+15.99)GNKDAYVGDEAQSKR.G	65.37	2287.06	21	4.6	763.363	3
								K.SIM(+15.99)VGM(+15.99)GNKDAYVGDEAQSK.R	44.46	2130.96	20	1.4	711.327	3
								K.YPIEHGIVTNWDDM(+15.99)EK.I	58.82	1961.88	16	5.6	981.954	2
								R.VAPEEHPVLLTEAPLNPK.A	69.55	1953.06	18	4.7	977.54	2
								K.SYELPDGNVITVGNER.F	73.52	1761.85	16	4.8	881.938	2
								R.GYSFNTTAEREIVR.D	33.91	1641.81	14	1.5	821.914	2
								G.M(+15.99)GNKDAYVGDEAQSK.R	23.56	1627.71	15	2.7	814.867	2
								K.ELTNMAPASM(+15.99)K.I	37.42	1207.56	11	1.8	604.787	2
								R.AVFPSIIGRPK.Q	55.26	1183.71	11	3.7	592.863	2
								K.DAYVGDEAQSK.R	51.23	1181.52	11	3.6	591.769	2
								R.GYSFNTTAER.E	57.37	1144.51	10	1	573.265	2
								K.IAAESSSVEK.S	52.48	1019.51	10	1.5	510.765	2
								R.DLTDYLMK.I	23.63	997.479	8	4	499.749	2
								K.AGFAGDDAPR.A	64.37	975.441	10	1.1	488.728	2
								R.AVFPSIIGR.P	34.57	958.56	9	2.6	480.288	2
3	A0A6A5C9S6	192.44	22	11	11	43955	Uncharacterized protein, Naegleria fowleri	K.GTSVSSVGTVFIAGSSGVK.K	27.89	1738.91	19	1	870.463	2
								K.FPNAQC(+57.02)VGLC(+57.02)AYK.H	84.47	1526.7	13	4.5	764.361	2
								K.AMSGFTANSVSAIAK.N	70.83	1453.72	15	1.6	727.87	2
								S.SVGTVFIAGSSGVK.K	24.68	1307.71	14	1.8	654.863	2
								K.NEFQTTTINK.V	46.09	1194.59	10	0.9	598.302	2
								K.VGTDSMSTIRK.L	50.3	1193.61	11	2.9	597.813	2
								K.VGTDSMSTIR.K	55.16	1065.51	10	1.1	533.764	2
								G.TDSM(+15.99)STIRK.L	24.11	1053.51	9	5.1	527.766	2
								K.HTDGTWSTK.V	39.77	1031.47	9	0.1	516.741	2
								K.TGPLAMWR.I	55.47	930.475	8	4.2	466.247	2
								A.VSSPLSTR.V	35.13	845.461	8	0.5	423.738	2
4	A0A6A5CG58	220.72	34	23	23	76948	Uncharacterized protein, Naegleria fowleri	R.IKQQHDDSFDTEQQLGDKNDEMSR.I	42.42	2863.27	24	1.4	955.431	3
								K.LIYEGDQIM(+15.99)YQREEDSGAGK.T	66.44	2317.05	20	4.3	1159.54	2
								K.LTSQERELLTAEQIQQLEK.M	23.13	2256.2	19	1	753.073	3
								K.TSTVPSSSTTTKPNITTSVSK.T	36.05	2123.1	21	2.1	1062.56	2
								K.LWIGDM(+15.99)LAHQLTEPM(+15.99)TK.S	33.96	2014.99	17	5.9	1008.51	2
								R.IYVHYSAIPASEEKPFK.L	77.01	1978.02	17	2.5	990.02	2
								R.QEKDKVDSDSPILEPVK.S	50.61	1925.99	17	3.9	964.008	2
								K.RC(+57.02)NPSTESHHDVK.L	40.24	1565.7	13	1.6	783.859	2
								K.LKVHIPM(+15.99)IDPEEK.V	51.65	1563.83	13	4.7	782.928	2
								R.ELLTAEQIQQLEK.M	67.67	1541.83	13	6.4	771.927	2
								K.DKVDSDSPILEPVK.S	51.63	1540.8	14	0.6	514.607	3
								K.LIYEGDQIMYQR.E	25.46	1527.74	12	2.8	764.879	2
								R.FIQIQITQEGNR.N	49.63	1445.76	12	0.3	723.889	2
								R.C(+57.02)NPSTESHHDVK.L	52.24	1409.6	12	1.6	705.808	2
								K.VHIPMIDPEEK.V	24.4	1306.66	11	0.7	436.561	3
								R.VNLSVEDQLK.K	49.23	1143.61	10	2.6	572.816	2
								R.KIEEEERK.S	27.72	1059.56	8	2.6	530.787	2
								R.QVMGLKNEK.T	35.17	1045.56	9	2.7	523.788	2
								K.LKLTPLQR.D	23.88	967.618	8	1	484.817	2
								K.NAQSSQNSK.N	53.28	962.442	9	1.5	482.229	2
								R.KIEEEER.K	23.67	931.461	7	1.4	466.738	2
								R.ATPEKPFK.L	40.02	916.502	8	2.4	459.259	2
								R.GEVPKKPK.E	40.86	881.533	8	0.5	441.774	2
5	A0A6A5CAR5	210.62	45	18	18	48776	Elongation factor 1-alpha, Naegleria fowleri	R.VETGVLRPGM(+15.99)VVHFAPGQAPDSEVK.S	70.76	2635.34	25	3.7	879.458	3
								K.SVEM(+15.99)HHQSVPEAKPGDNVGFNVK.G	78.5	2521.2	23	3.3	841.411	3
								R.NGYTPVLDC(+57.02)HTSHIAC(+57.02)K.F	23.41	1971.89	17	1.4	658.306	3
								K.TLGIQQLIVC(+57.02)M(+15.99)NK.F	56.94	1532.81	13	5.6	767.414	2
								K.SVEM(+15.99)HHQSVPEAK.P	55.02	1493.69	13	3	747.856	2
								K.NFVFTIIDAPGHR.D	55.46	1485.77	13	3.9	743.897	2
								K.FDDKTVNYSQAR.Y	51.53	1442.68	12	5.5	722.351	2
								R.GYVASDSKNDPAK.E	42.56	1350.64	13	1.6	676.329	2
								R.TNQTVEENPEK.I	46.47	1287.59	11	1.6	644.805	2
								K.STTTGHLIYK.C	54.79	1119.59	10	3.2	560.805	2
								K.IGGIGTVPVGR.V	55.66	1024.6	11	1.2	513.309	2
								K.GLSTTDIKR.G	42.07	989.551	9	1	495.783	2
								R.LPLQDVYK.I	41.67	974.544	8	1.2	488.28	2
								K.EVADYLKK.L	36.61	964.523	8	2	483.27	2
								K.LLALIDKR.T	32.1	940.607	8	0.5	471.311	2
								K.TVNYSQAR.Y	29.7	937.462	8	0.9	469.739	2
								R.QTVAVGIIK.K	36.63	927.575	9	3.9	464.797	2
								R.TIEKFEK.E	31.56	893.486	7	2.2	447.751	2
6	A0A6A5BQY6	170.47	26	10	10	45773	Uncharacterized protein, Naegleria fowleri	K.NPAEFKQELEM(+15.99)SGEK.M	39.43	1751.8	15	0.4	876.909	2
								K.TGFAVDPADEYR.V	60.37	1339.6	12	1.4	670.81	2
								K.KGSSDSDSYVLR.Y	43.75	1312.63	12	-0.4	438.549	3
								K.TTEASFSSASPVK.K	66.86	1310.64	13	4.8	656.328	2
								K.LAADNDLNLLGK.L	61.74	1255.68	12	5.3	628.849	2
								K.AVNDM(+15.99)DWLTR.N	54.45	1235.56	10	2.9	618.789	2
								R.NEYKQSGVSK.F	33.83	1138.56	10	-2.7	570.287	2
								K.FTLAGQDATK.Y	53.29	1050.53	10	3.1	526.276	2
								K.TNMAYTC(+57.02)K.N	23.42	987.415	8	2.6	494.716	2
								K.YAIYVMSK.T	50.08	973.494	8	0.9	487.755	2
7	A0A6A5CFJ9	176.52	19	10	1	41447	Uncharacterized protein, Naegleria fowleri	R.AVPEEHPVLLTEAPLNPK.A	81.29	1953.06	18	4.7	977.54	2
8	A0A6A5CBE6	194.72	12	25	25	241480	Uncharacterized protein, Naegleria fowleri	K.TSNSHHTPSQEELKLAEK.A	46.48	2035	18	3.4	1018.51	2
								K.KHHPSSPPQEEQVNHVK.K	58.15	1976.98	17	1.7	660.002	3
								R.NTSESNM(+15.99)DTSTTSSSSR.T	55.4	1806.72	17	1.6	904.367	2
								K.TSSGILWNM(+15.99)AGSSPQVR.L	56.36	1805.87	17	2.2	903.946	2
								K.YLPLIEM(+15.99)ELER.Q	52.71	1420.73	11	5.5	711.375	2
								K.NLSEILSNNSGIK.N	34.93	1387.73	13	0.7	694.873	2
								R.VWM(+15.99)EISGAQQK.L	44.79	1291.62	11	1.4	646.82	2
								R.LTEAIQDYQR.E	45.79	1235.61	10	4.3	618.817	2
								K.QLAISEDSLTR.K	34.69	1231.64	11	1.6	616.829	2
								K.LNENTGYYKK.I	44.11	1228.61	10	0.8	615.312	2
								R.ALTTTTANSTTK.I	50.81	1208.62	12	-2.6	605.318	2
								K.STPLDDHKKR.Q	40.23	1195.63	10	2.5	598.824	2
								K.GIPM(+15.99)MIQFLK.T	48.2	1192.63	10	4.9	597.328	2
								K.NPWFDQIEK.D	50.15	1175.56	9	6.1	588.791	2
								K.TTSTTTLNAEK.V	35.48	1165.58	11	1	583.799	2
								K.ILSVHTSQM(+15.99)K.N	44.19	1158.61	10	2.2	580.312	2
								K.YGISASFRPR.V	44.06	1152.6	10	2.4	577.311	2
								K.LVKEESHVR.E	45.16	1095.6	9	1.8	548.81	2
								K.GC(+57.02)ENKIDTK.Q	47.22	1063.5	9	0.9	532.756	2
								K.SSFQISQEK.R	42.81	1052.51	9	1.4	527.265	2
								K.LIDEIQVGR.L	44.2	1041.58	9	4.1	521.8	2
								K.STPLDDHKK.R	43.04	1039.53	9	2.2	520.773	2
								K.IIDPELIK.T	25.78	939.564	8	0.8	470.79	2
								K.STPLDDHK.K	24.21	911.435	8	2.8	456.726	2
								K.LIGLSNSK.F	34.81	830.486	8	1.4	416.251	2
9	A0A6A5BDZ7	206.59	21	15	15	89884	Uncharacterized protein, Naegleria fowleri	R.AGNILC(+57.02)NGLAIYNIEK.G	64.17	1761.91	16	8.7	881.969	2
								K.TVKM(+15.99)DGVDQPNSC(+57.02)R.T	57.49	1621.72	14	2.5	811.869	2
								R.SINNVVYNSIVAR.A	57.47	1447.78	13	5.5	724.9	2
								K.YVVPYGGGYLLSR.G	46.49	1442.76	13	4.6	722.389	2
								R.DTWSDDNTVAYR.F	53.27	1441.61	12	1.8	721.814	2
								K.LDAPTNSVSLGTTR.L	65.4	1430.74	14	0.3	716.376	2
								R.YLYVVGNNLIR.V	65.31	1322.73	11	4.1	662.377	2
								K.FDMGSDFQTIR.T	49.09	1315.59	11	6.6	658.805	2
								R.TFVAYDGSNWR.T	59.08	1314.6	11	3.5	658.309	2
								K.M(+15.99)DGVDQPNSC(+57.02)R.T	50.7	1293.51	11	2.1	647.763	2
								K.SNTLGIATIGNTK.F	64.66	1288.7	13	0.6	645.357	2
								K.GNVYFIGAGDVK.V	68.86	1238.63	12	0.6	620.322	2
								K.VGGTSLTSSTSIK.V	55.53	1236.66	13	1.8	619.336	2
								R.LYLIGQIFK.V	38.92	1093.65	9	3.7	547.836	2
								K.VISFDISK.L	32.28	907.501	8	-0.4	454.758	2
10	Q95UJ2	166.11	51	7	3	19932	Membrane protein, Naegleria fowleri	K.VWQVTASTPSSFVLHNQQDGR.N	64.2	2356.16	21	2	786.394	3
								K.AVTNSLASIPLSNGDVFTK.T	50.78	1933.02	19	5.7	967.521	2
								R.NADGFFSR.D	52.59	912.409	8	0.3	457.212	2
11	A0A6A5BH07	139.72	30	4	4	20709	Uncharacterized protein, Naegleria fowleri	K.TYVGDYSASTTC(+57.02)TTTIPLSPK.V	33.55	2262.07	21	1.2	1132.04	2
								K.VGEYMILSYQDSK.C	64.58	1531.72	13	5.9	766.873	2
								K.AMVQVYTPSSLC(+57.02)K.A	67.81	1482.72	13	1	742.369	2
								K.SVVTYKDQNC(+57.02)K.T	59.55	1340.64	11	2.4	671.329	2
12	A0A4V8H039	148.81	28	9	9	36595	Glyceraldehyde-3-phosphate dehydrogenase, Naegleria fowleri	R.VPTADVSVVDLTC(+57.02)R.L	62.13	1530.77	14	0.6	766.393	2
								R.AAGYNIIPSSTGAAK.A	59.12	1419.74	15	0.5	710.875	2
								K.ASISLNDHFVK.V	49.95	1229.64	11	0.7	615.828	2
								K.AVGLVIPSLNGK.L	49.61	1166.7	12	3.8	584.361	2
								R.VLDLIISTSK.V	42.3	1087.65	10	4	544.834	2
								K.QIDEAMKK.A	36.98	961.49	8	1.1	481.753	2
								R.LEKPATKK.Q	29.53	913.56	8	2.4	457.788	2
								K.VGINGFGR.I	43.47	818.44	8	-0.4	410.227	2
								K.LTGM(+15.99)AFR.V	30	810.406	7	1.7	406.211	2
13	A0A6A5CFJ2	160.98	33	9	8	40430	Uncharacterized protein, Naegleria fowleri	K.APAKPTSNGTGTTPQTQNTPAAKPPK.K	50.29	2560.32	26	2.7	854.451	3
								R.IGKDDYM(+15.99)PSEEDVVR.A	72.91	1767.8	15	5	884.911	2
								R.LIYNNGFTTEEK.T	50.55	1427.69	12	1.7	714.855	2
								R.LRDVFFVTALDK.A	35.23	1422.79	12	4.2	712.404	2
								K.IKPM(+15.99)IYENILR.N	46.43	1404.78	11	3.4	703.4	2
								K.SLNLPISTEENR.Q	44.65	1371.7	12	2.9	686.859	2
								R.NMMVLIQATK.S	51	1147.61	10	5.4	574.815	2
								K.ILLVGAGDSGK.S	47.4	1028.59	11	-0.1	515.301	2
14	A0A6A5BT30	167.18	24	11	11	54916	Uncharacterized protein, Naegleria fowleri	K.TC(+57.02)VALLEDGSPC(+57.02)SAHSQC(+57.02)K.N	32.14	2118.91	19	2.6	707.313	3
								R.LAM(+15.99)DTLFVDRDSSIYTK.C	40.97	1989.97	17	2	664.332	3
								K.C(+57.02)TVSNNVDC(+57.02)PYC(+57.02)AC(+57.02)K.D	60.56	1846.71	15	3.8	924.366	2
								K.NGDC(+57.02)QLNNPNDPNSGR.I	64	1770.73	16	2.6	886.377	2
								R.LPGDSC(+57.02)SWGGQC(+57.02)LGGR.C	57.85	1705.73	16	5.7	853.877	2
								K.KVTDM(+15.99)QSSVLK.Q	46.89	1250.65	11	7.9	626.339	2
								R.LAM(+15.99)DTLFVDR.D	51.42	1195.59	10	1.2	598.803	2
								K.TSATTFEC(+57.02)KK.V	40.44	1171.55	10	-0.3	586.784	2
								R.C(+57.02)VSTSLNIAK.K	39.47	1091.56	10	0.3	546.79	2
								K.TSATTFEC(+57.02)K.K	42.96	1043.46	9	2.3	522.738	2
								R.TFGQANGQR.C	51.54	977.468	9	0.3	489.741	2
15	A0A6A5BTT0	133.86	31	8	7	22393	Uncharacterized protein, Naegleria fowleri	R.LKWHPEVSHHC(+57.02)K.N	35.06	1556.77	12	-1	779.39	2
								R.EKGKQPLTADQGEK.L	60.31	1527.79	14	2.5	764.904	2
								K.WHPEVSHHC(+57.02)K.N	47	1315.59	10	1.6	658.802	2
								K.GKQPLTADQGEK.L	50.17	1270.65	12	1.6	636.334	2
								K.QTEPEKKPAGK.C	34.98	1211.65	11	1.7	606.834	2
								K.GVFDEAIR.A	33.59	905.461	8	0.6	453.738	2
								K.TTIQHIK.C	26.99	839.486	7	0.4	420.751	2
16	A0A6A5BF81	147.71	25	8	8	38294	Fructose-bisphosphate aldolase, Naegleria fowleri	R.GLPSQLAVDQNAETLAR.Y	50.63	1781.93	17	4.1	891.975	2
								K.GLLAADESTSTIGK.R	63.78	1361.7	14	0.3	681.859	2
								K.QAVETLNEINK.V	57.66	1257.66	11	1.4	629.836	2
								R.GIMFLSGGQSEK.Q	53.42	1252.61	12	4.6	627.316	2
								K.ISLENNETNR.Q	36.46	1188.57	10	1.3	595.295	2
								R.ELLFTAPK.E	39.35	917.522	8	4.8	459.771	2
								R.VLAAVFQR.L	45.77	902.534	8	0.5	452.274	2
								R.ALQDSAIK.T	29.63	844.465	8	0.9	423.24	2
17	A0A6A5C551	172.64	20	12	12	66270	Calponin-homology (CH) domain-containing protein, Naegleria fowleri	K.LNDGLEELDKEDVTSK.S	64.5	1803.87	16	2.4	902.946	2
								K.KVVEEGSSAAIQK.K	68.46	1344.72	13	1.5	673.371	2
								K.LLDDLKEQLSK.K	46.86	1300.72	11	4.5	651.372	2
								R.GSTSTSVTTTSTR.T	52.78	1284.62	13	2.5	643.317	2
								K.ANISTKPPPVSK.T	55.51	1237.7	12	2.5	619.86	2
								R.SATEPSHSVLK.T	26.69	1154.59	11	3	578.306	2
								R.KTEEEKINR.E	31.54	1145.6	9	2	573.81	2
								R.QNMINQLQR.E	37.21	1143.58	9	1.7	572.799	2
								K.TEEEKINR.E	40.42	1017.51	8	1.9	509.763	2
								K.KLEETTEK.L	45.4	976.508	8	1.5	489.262	2
								K.KVPSNVHR.L	33.76	935.53	8	0.8	468.773	2
								K.SNLVGEKK.V	38.75	873.492	8	1.6	437.754	2
18	A0A6A5BG03	116.58	17	7	5	40847	Uncharacterized protein, Naegleria fowleri	R.VTDLLESDR.L	27.99	1046.52	9	0.8	524.27	2
								K.TPVILFLNK.S	52.24	1043.64	9	3.8	522.828	2
								K.TTGVVQLR.F	38.54	872.508	8	1.5	437.262	2
								K.TVFDNVK.E	29.36	821.428	7	0	411.721	2
								R.FEIDGLK.M	25.3	820.433	7	0.3	411.224	2
19	A0A6A5CI08	171.49	23	11	7	53159	Uncharacterized protein, Naegleria fowleri	R.M(+15.99)EGDTC(+57.02)TQDSQC(+57.02)VQNVNAK.Y	66.93	2199.88	19	1.3	1100.95	2
								K.C(+57.02)VASC(+57.02)EGQLLDLR.A	63.36	1519.71	13	5.8	760.868	2
								R.LGSGC(+57.02)STSLDC(+57.02)K.F	61.09	1283.55	12	3.4	642.784	2
								R.C(+57.02)QTNTYC(+57.02)R.R	44.36	1101.43	8	2	551.725	2
								K.YGTTC(+57.02)FNGR.C	26.43	1074.46	9	1.2	538.236	2
								R.YC(+57.02)DSTTSK.C	46.82	960.386	8	0.4	481.2	2
								R.C(+57.02)QPVTLSK.T	42.51	931.48	8	0.7	466.747	2
20	Q6B3P1	144.13	21	12	12	71408	Hsp70, Naegleria fowleri	K.NQVAM(+15.99)NPHNTVFDAK.R	37.25	1700.79	15	2.1	851.406	2
								K.ATAGDTHLGGEDFDNR.M	54.25	1674.72	16	2.7	838.371	2
								R.IINEPTAAAIAYGLNK.K	41.03	1657.9	16	5.8	829.964	2
								K.AVVTVPAYFNDSQR.Q	37.61	1565.78	14	1.6	783.9	2
								K.NHLESYAYQM(+15.99)K.S	36.46	1398.62	11	0.4	700.319	2
								K.ISDADKNTIKK.A	54.54	1231.68	11	2.6	616.847	2
								K.FNLEGIPPAPR.G	24.42	1209.65	11	3.4	605.835	2
								K.DAGTIAGLDVLR.I	50.01	1199.65	12	3.4	600.835	2
								K.STVEDPNLAGK.I	36.79	1129.56	11	2.5	565.789	2
								R.NC(+57.02)FEPVKK.V	34.69	1020.51	8	1.9	511.261	2
								R.NTTIPC(+57.02)KK.S	37.74	960.506	8	1.5	481.261	2
								K.DLTENPR.A	24.63	843.409	7	1.1	422.712	2
21	A0A6A5C6T2	157.45	45	6	2	20104	Uncharacterized protein, Naegleria fowleri	K.VVTNNLASLPLSNGDVFTK.I	42.92	1988.06	19	5.2	995.041	2
								R.VFPLVAEAPFGGYQEK.S	79.36	1750.89	16	5.8	876.459	2
22	A0A6A5B2Q2	136.96	38	6	4	20054	Uncharacterized protein, Naegleria fowleri	K.IDIRDDKAM(+15.99)VEQLAK.D	27.61	1759.91	15	4.1	880.968	2
								K.VLTPEEGEQLAK.E	54.47	1312.69	12	3.8	657.354	2
								K.GTPIILVATK.I	61.98	1011.63	10	4.3	506.826	2
								K.GVDEIFQK.A	31.95	934.476	8	0.4	468.245	2
23	A0A6A5C539	128.86	14	6	6	44084	WH2 domain-containing protein, Naegleria fowleri	R.IGSEMTIIYDR.L	52.85	1296.64	11	1.5	649.327	2
								R.TVEVTTSTHTK.D	58.42	1202.61	11	3.6	602.317	2
								R.SLTGREELTK.M	28.77	1132.61	10	2.7	567.313	2
								K.M(+15.99)HAVKPTMR.T	39.31	1085.55	9	2.7	543.782	2
								R.ANETGSSFIR.S	59.53	1080.52	10	2.1	541.268	2
								K.LQETEQK.I	27.06	874.44	7	-0.2	438.227	2
24	A0A6A5CIW0	129.72	17	7	7	50682	Non-specific serine/threonine protein kinase, Naegleria fowleri	R.ALFIIATQPPPTLR.E	56.06	1536.9	14	5.1	769.462	2
								R.ASADDLLAHPFIQK.A	44.45	1524.79	14	1.6	763.405	2
								K.VQGLVISKPFEFK.H	40.81	1490.85	13	5.6	746.436	2
								R.LVDYLQNEDPTK.V	53.87	1433.7	12	1.3	717.86	2
								R.LDEGSSGVVYK.G	54.97	1152.57	11	2.7	577.292	2
								K.FLVELIKK.Y	29.56	988.632	8	-0.1	495.323	2
								K.YLHDNQR.I	28.07	944.446	7	0.3	473.231	2
25	A0A6A5BK00	128.33	18	5	5	30537	Uncharacterized protein, Naegleria fowleri	K.ANQDFSVGVSGSR.T	61.51	1322.62	13	0.8	662.318	2
								K.DLLLASSVTGR.V	33.63	1130.63	11	0.8	566.322	2
								K.GLNADLNTK.M	51.33	944.493	9	1.3	473.254	2
								K.VSVAANGLAK.G	44.93	928.534	10	1.8	465.275	2
								K.GYPPVDKK.D	62.5	902.486	8	2.2	452.251	2
26	A0A6A5BVM1	130.67	11	11	11	113925	Ras-GAP domain-containing protein, Naegleria fowleri	R.HRSETEQQLEQR.G	50.48	1539.74	12	2.8	770.879	2
								K.AYVVYHENAISLR.D	21.67	1533.79	13	1.8	512.273	3
								K.ITNESLLVLDSK.L	43.71	1330.73	12	4.8	666.378	2
								K.M(+15.99)GYVVLDDLVR.N	53.52	1294.66	11	5.3	648.34	2
								R.KQQHPNTILR.V	21.14	1233.69	10	2.4	617.856	2
								R.YLGQLPIDPK.Q	41.7	1142.63	10	0.6	572.324	2
								K.SLIGLEFDR.K	24.03	1048.56	9	5.1	525.288	2
								K.QTNEFIIR.H	33.56	1019.54	8	1.4	510.778	2
								K.FHPQSDKR.A	32.23	1013.5	8	1.2	507.76	2
								R.GGNLGYISK.S	31.71	907.476	9	-0.1	454.745	2
								R.AVC(+57.02)YFLK.Q	28.32	899.457	7	0.2	450.736	2
27	A0A6A5BTR4	105.31	12	5	5	58609	Uncharacterized protein, Naegleria fowleri	K.FNTVNVGGTDIADGNKK.I	23.87	1748.87	17	3.5	875.445	2
								R.VSDEKPIDGLDDR.T	52.93	1457.7	13	3.3	729.86	2
								K.LINTAVPGTVDER.V	51.01	1383.74	13	0.2	692.875	2
								K.M(+15.99)NPTDLLIR.W	40.09	1087.57	9	1.1	544.793	2
								K.DIVAWANSR.V	34.94	1030.52	9	1.8	516.268	2
28	A0A6A5CBC4	137.93	30	9	8	41179	Uncharacterized protein, Naegleria fowleri	R.IKQPDYKPTLEDVVR.S	40.33	1799.98	15	2.8	900.999	2
								K.INELEQEALLHVHK.Y	47.99	1671.89	14	5.4	836.959	2
								R.ADLSQFFPEYEGGR.N	55.14	1614.73	14	4.2	808.376	2
								R.QTGSAQALSEIEK.G	46.9	1360.68	13	-0.1	681.349	2
								R.NFEAAANFIR.S	35.67	1151.57	10	5	576.796	2
								R.SVTLIDVGGQR.N	47.71	1143.62	11	0.9	572.82	2
								K.TTGIVEMSFK.L	40.49	1111.56	10	1	556.787	2
								K.VLLLGAGESGK.S	44.24	1042.6	11	3.5	522.31	2
29	A0A6A5CCE5	168.88	18	10	10	69452	SHOCT domain-containing protein, Naegleria fowleri	K.TTTKYDDDDDSAPTPQQVAK.H	55.15	2194.99	20	4.2	1098.51	2
								K.QQFNDTFGPQSSQQTATK.S	51.75	2011.92	18	5	1006.97	2
								K.FFNPVHYANAER.E	58.82	1463.69	12	6.2	732.859	2
								K.AIANSADFGSDSTR.I	66.85	1410.64	14	0.8	706.327	2
								K.NGTFLFFGVEK.A	47.43	1257.64	11	4.1	629.83	2
								K.TNKM(+15.99)FDEK.F	44.75	1027.46	8	2.4	514.741	2
								K.SHVANLHIK.I	66.48	1017.57	9	2.7	509.795	2
								K.QTQDLGDK.M	35.12	903.43	8	2.8	452.723	2
								K.QQFNITK.N	30.67	877.466	7	1.6	439.741	2
								K.IEISSDR.S	29.35	818.413	7	0.6	410.214	2
30	A0A6A5BKQ4	128.68	10	8	8	105232	EGF-like domain-containing protein, Naegleria fowleri	K.VYGFGSNANGQLSQK.D	37.4	1568.76	15	0.9	785.387	2
								K.DGVC(+57.02)TC(+57.02)FAGFTSK.V	37.82	1448.61	13	1.5	725.312	2
								R.GQIGLFNFDDIR.T	47.78	1393.7	12	9.4	697.863	2
								K.TPQLIGSYSSAIR.S	53.1	1391.74	13	3.1	696.88	2
								K.DYSSPSLVDSLK.S	51.7	1309.64	12	1.6	655.828	2
								K.TNSIQLIPTR.N	29.76	1141.65	10	0.7	571.83	2
								K.NSFVLTTDGK.L	43.99	1080.55	10	-0.2	541.28	2
								K.SVASILTAATK.N	37.02	1060.61	11	4.8	531.316	2
31	A0A6A5BJJ6	144.57	14	6	6	60814	Coronin, Naegleria fowleri	K.LTANQITPISFTVPR.K	45.08	1656.92	15	5.1	829.471	2
								R.KGSVAMEAEGHSGTK.G	69.57	1487.7	15	3.5	744.862	2
								R.KSELFQSDIYPK.T	54.46	1453.75	12	5.7	727.884	2
								R.STDPQM(+15.99)GM(+15.99)AM(+15.99)LPK.I	32.59	1453.63	13	2.8	727.822	2
								K.IAVDTTTNEIVR.L	44.54	1330.71	12	0.5	666.362	2
								K.VVSNPQELQK.Q	44.47	1140.61	10	3	571.316	2
32	A0A6A5BJN3	109.01	11	4	2	39277	Uncharacterized protein, Naegleria fowleri	K.QNHNVRPVAK.N	57.97	1161.64	10	1.8	581.827	2
								R.AIFASTIK.G	41.99	849.496	8	-0.4	425.755	2
33	A0A6A5BE73	149.22	4	9	9	299459	HP domain-containing protein, Naegleria fowleri	K.NGAHASENETKDKER.Q	27.04	1684.78	15	2.4	843.398	2
								K.LDPTTIQDDQHKK.C	51.74	1537.77	13	4.8	769.898	2
								R.SLGGLKPILTIIGGGK.V	71.95	1522.94	16	5	762.483	2
								R.HGDEASLLDLKEK.M	34.67	1453.74	13	0.6	485.588	3
								K.HKQLEEHVNK.I	33.94	1260.66	10	1.4	631.337	2
								K.TAPTSAVEAQQR.A	52.8	1257.63	12	1	629.824	2
								R.KKKEEEELR.R	32.67	1187.65	9	1.7	594.834	2
								R.NALKEQAK.K	39.64	900.503	8	1.4	451.259	2
								R.KIVSDATK.D	27.46	860.497	8	1.2	431.256	2
34	A0A1Z0YU84	119.79	16	7	7	51752	Adenosylhomocysteinase, Naegleria fowleri	K.QGTLLFPAINVNDSVTK.S	46.22	1815.97	17	5.4	908.999	2
								R.ILKEEPGFFSK.I	38.99	1293.7	11	-0.1	432.24	3
								K.GVSEETTTGVHR.L	60.08	1271.61	12	2.4	636.814	2
								K.YGEEKPLNGVR.I	28.52	1260.65	11	8.8	631.336	2
								R.HSLLDGLNR.A	39.74	1023.55	9	1.3	512.781	2
								K.DM(+15.99)SLASLGR.K	22.3	964.465	9	0.1	483.24	2
								R.IVNNLLK.R	28.27	812.512	7	0	407.263	2
35	A0A6A5BPW6	132.12	14	9	9	68559	Rho-GAP domain-containing protein, Naegleria fowleri	K.M(+15.99)GIEPTM(+15.99)DDATNNK.L	40.29	1567.65	14	2.6	784.834	2
								K.LDELKKDWAK.E	24.5	1244.68	10	2.7	623.347	2
								R.SGNTLAAFLEK.M	62.85	1149.6	11	4.4	575.811	2
								K.IFDFLTSDR.A	45.16	1112.55	9	3.6	557.284	2
								R.TDKSDVTDR.V	44.34	1035.48	9	1.4	518.75	2
								R.EYVESWK.L	30.22	939.434	7	1.3	470.725	2
								K.LSPEFFK.L	31.06	866.454	7	0.7	434.234	2
								K.LPPILYK.I	27.89	842.527	7	1.9	422.271	2
								K.DQSIQSR.S	30.55	832.404	7	1.4	417.21	2
36	A0A6A5BI53	111.92	29	5	5	20994	Uncharacterized protein, Naegleria fowleri	R.KDPNFSSQAIPASK.G	51.75	1488.76	14	3.2	745.388	2
								K.NC(+57.02)PDAPVILC(+57.02)GTK.I	54.69	1443.69	13	5.1	722.854	2
								K.TC(+57.02)LLYAYAK.N	40.42	1101.55	9	0.2	551.784	2
								K.IVTVGDGAVGK.T	49.48	1014.57	11	1.7	508.294	2
								K.WYPELQK.N	23.73	962.486	7	0.7	482.251	2
37	A0A6A5C7J9	103.99	7	7	7	113704	Uncharacterized protein, Naegleria fowleri	R.FIQM(+15.99)LNEAQSK.G	37.8	1323.65	11	0.3	662.832	2
								K.EIVGPFATVAGK.F	29.28	1187.65	12	5.4	594.838	2
								R.LTGSAVEKER.F	30	1088.58	10	2.1	545.3	2
								K.VGLHLLLNK.L	30.56	1005.63	9	3.6	503.826	2
								K.LKDDDEAAK.A	39.06	1003.48	9	1.2	502.749	2
								K.AVDINNSKK.N	46.85	987.535	9	2.4	494.776	2
								K.TLDAFIQK.L	38.59	934.512	8	1	468.264	2
38	A0A6A5BI27	127.21	4	8	8	164770	Uncharacterized protein, Naegleria fowleri	K.QRPIFPTVLELR.N	49.94	1467.86	12	4.6	734.939	2
								K.AAINNDM(+15.99)ATVKR.A	31.03	1318.67	12	1.7	660.342	2
								K.FFDVLEPEIR.K	52.84	1263.65	10	3.6	632.835	2
								K.AAINNDM(+15.99)ATVK.R	55.42	1162.57	11	1.3	582.291	2
								R.SALVDAISMIK.G	47.26	1146.63	11	5	574.326	2
								R.M(+15.99)SGFLSNVR.E	28.49	1025.5	9	-0.3	513.755	2
								K.KLTEQATR.A	21.61	945.524	8	1	473.77	2
								K.LTEQATR.A	22.73	817.429	7	1.2	409.722	2
39	A0A6A5CDF6	80.22	5	3	3	57014	WH2 domain-containing protein, Naegleria fowleri	R.FMHDNNSK.L	39.76	991.418	8	1.9	496.717	2
								R.ISGHILQGR.N	49.32	979.556	9	2.3	490.787	2
								R.ANLLDEIR.T	33.06	942.513	8	1.2	472.265	2
40	A0A6A5C6W5	85.87	8	1	1	17616	V-type proton ATPase proteolipid subunit, Naegleria fowleri	K.AGVGVAHLGIMDHR.L	45.64	1431.74	14	0	478.254	3
41	A0A6A5C8W6	95.05	6	6	6	98369	Uncharacterized protein, Naegleria fowleri	K.RGDSM(+15.99)SLTSSNR.G	32.88	1325.6	12	2.7	663.809	2
								K.WTSQKPLAHPR.A	32.47	1319.71	11	3	660.864	2
								R.NTNNEGTFQK.G	38.83	1151.52	10	2.6	576.769	2
								R.HTTVAIAQR.Y	36.97	995.551	9	1.5	498.784	2
								K.GLVSNIITK.R	35.18	943.57	9	1.7	472.793	2
								R.YMFVIGGR.D	42.53	941.479	8	0.4	471.747	2
42	A0A6A5C2N9	122.97	12	6	2	52365	Uncharacterized protein, Naegleria fowleri	K.C(+57.02)VASC(+57.02)EGQLLDLK.A	34.33	1491.71	13	1.1	746.861	2
								K.LGSGC(+57.02)TTSWDC(+57.02)K.F	58.1	1370.56	12	4.3	686.29	2
43	A0A6A5C8B7	83.74	10	3	2	42282	Uncharacterized protein, Naegleria fowleri	K.EATPEQSTNQHINK.Q	51.1	1595.75	14	2.1	798.886	2
								N.AGSIISPEVGK.D	21.25	1056.58	11	13.1	529.305	2
44	A0A6A5BPM9	116.92	30	5	5	21652	Thioredoxin domain-containing protein, Naegleria fowleri	M.TPQIQKPAPQFSK.T	60.46	1468.8	13	4.6	735.413	2
								R.GMFIIDDQQNLR.Q	29.28	1448.71	12	4.9	725.365	2
								K.TALLPDGSFGTVK.L	44.81	1304.7	13	4.6	653.359	2
								R.QITVNDLPVGR.N	37.44	1210.67	11	1.3	606.342	2
								R.LVQAFQYVAK.H	52.61	1165.65	10	2.6	583.834	2
45	A0A6A5BN61	91.51	21	4	3	21725	Uncharacterized protein, Naegleria fowleri	R.EGLQVVSPEEGQR.V	41.19	1426.71	13	0.6	714.36	2
								K.DKDYIQR.E	24.64	936.466	7	1.9	469.241	2
								K.VPIVLAGTK.C	36.99	896.569	9	3.5	449.294	2
46	A0A6A5BU22	148.06	28	8	8	33586	DUF1394 domain-containing protein, Naegleria fowleri	K.AFKNDM(+15.99)NELSGVK.A	38.86	1467.7	13	2	734.86	2
								K.DYNM(+15.99)SEDETLR.H	40.46	1387.56	11	2.5	694.787	2
								R.HFLVNPHNINK.A	72.89	1331.71	11	3.8	666.865	2
								R.DLFQFNDVM(+15.99)R.Q	32.55	1299.59	10	4.6	650.806	2
								R.GDADNKKELYK.Q	55.09	1279.64	11	2.7	640.829	2
								K.NNTTPNAEESK.A	37.96	1203.54	11	1.1	602.776	2
								R.QIETIFGYK.T	47.12	1097.58	9	5	549.798	2
								R.IITEGKR.Q	24.33	815.486	7	1.7	408.751	2
47	A0A6A5C6Q4	118.4	9	5	5	64041	Lipase_3 domain-containing protein, Naegleria fowleri	K.QYKEDRDSIQK.I	39.39	1408.69	11	3.2	705.357	2
								K.GAALTQIAAADYK.I	66.67	1291.68	13	1.1	646.847	2
								K.TLNELVPDNAR.V	30.01	1240.64	11	-0.2	621.328	2
								K.VELVTFGSPR.V	42.32	1103.6	10	0.5	552.806	2
								K.TKDTTIQTK.K	43.53	1034.56	9	0.6	518.288	2
48	A0A2R2JFX6	126.29	15	6	6	50101	Rab GDP dissociation inhibitor, Naegleria fowleri	K.FRGQDAKPPASLGR.S	39.39	1498.8	14	2.4	750.409	2
								K.M(+15.99)VVGDPSYFPEK.V	31.79	1383.64	12	-0.9	692.826	2
								R.LYEDSLNM(+15.99)YGK.S	55.37	1347.6	11	0.4	674.808	2
								R.VIC(+57.02)ILSHPVK.S	26.68	1164.67	10	3.8	583.344	2
								K.TPLLGFFEK.L	64.17	1050.58	9	3.1	526.296	2
								K.SSQIIFPQK.Q	41.32	1046.58	9	-0.7	524.295	2
49	A0A6A5CGD3	99.68	16	6	6	38854	Guanine nucleotide-binding protein subunit beta-like protein, Naegleria fowleri	K.IIQNLTNEQNGPDGR.V	34.56	1667.82	15	1.3	834.92	2
								K.ARQEAQSLQEQIKK.S	31.41	1655.9	14	4.9	828.959	2
								R.QEAQSLQEQIKK.S	49.93	1428.76	12	3.1	715.388	2
								K.SIVVWDTLK.G	33.44	1059.6	9	3.8	530.808	2
								K.LM(+15.99)VSASQDGK.L	31.26	1050.5	10	2.6	526.26	2
								R.EGATSISFSK.S	36.74	1025.5	10	1.5	513.76	2
50	A0A6A5BCG3	101.63	18	3	3	21795	Uncharacterized protein, Naegleria fowleri	R.VISADEGKQFAK.Q	57.98	1291.68	12	1.5	646.847	2
								K.QLGIPSLETSAK.Q	60.03	1242.68	12	4	622.351	2
								K.LAVVGGGGVGK.S	37.83	912.539	11	4.1	457.279	2
51	A0A6A5BN25	133.21	22	6	6	33208	14_3_3 domain-containing protein, Naegleria fowleri	K.EAANNSLEAYNTATK.I	65.05	1595.74	15	4.9	798.883	2
								R.IINSIEQKEESK.G	43.33	1416.75	12	3.2	709.383	2
								R.YDEM(+15.99)VQSM(+15.99)KK.V	54.35	1289.56	10	9.8	645.795	2
								K.ELQTTHPIR.L	37.01	1093.59	9	3	547.803	2
								K.GNLHHVEK.I	51.63	932.483	8	1	467.249	2
								R.NLLSVAYK.N	33.14	906.518	8	-0.3	454.266	2
52	A0A6A5BM77	97.7	4	5	5	138084	Uncharacterized protein, Naegleria fowleri	K.ALITLTGPYGFR.A	37.34	1307.72	12	4.3	654.872	2
								R.NVTQLLYSLSR.Y	43.41	1292.71	11	5.1	647.365	2
								K.SQPLYSTAFIR.I	40.64	1281.67	11	0.9	641.844	2
								R.C(+57.02)YEILLQR.V	41.79	1093.56	8	1.3	547.788	2
								R.GTFSSLNIK.R	44.43	965.518	9	-0.1	483.766	2
53	A0A6A5BSM9	111.08	15	4	4	36477	Uncharacterized protein, Naegleria fowleri	K.SNVPATMAIELFSR.G	42.97	1534.78	14	2.7	768.4	2
								K.TGVSALPVVDHSGK.L	46.09	1365.73	14	0.6	456.249	3
								K.KLSEHLHM(+15.99)GK.M	49.09	1194.62	10	2.3	598.318	2
								R.NLSDVAIAGR.C	50.99	1014.55	10	0.3	508.28	2
54	A0A6A5BX66	79	8	4	4	43990	Uncharacterized protein, Naegleria fowleri	K.EYDELGPLR.A	44.98	1090.53	9	1.3	546.273	2
								K.EITDLYLK.H	25.58	993.538	8	0.2	497.776	2
								R.TADFETVR.Q	25.55	937.451	8	0.4	469.733	2
								K.YTLPDGR.V	38.21	820.408	7	0.6	411.212	2
55	A0A6A5CGC6	94.65	9	5	5	69772	Abhydrolase_4 domain-containing protein, Naegleria fowleri	K.TIQSVYLNGTC(+57.02)K.A	21.81	1382.69	12	-3.2	692.348	2
								K.AMLGHLLLGAETR.V	35.22	1380.75	13	2.5	691.386	2
								K.AISNVLPLPEFK.A	45.26	1326.75	12	4.5	664.388	2
								R.VFVPAILYR.M	49.48	1076.64	9	3.3	539.328	2
								K.LIQQFNSK.Q	25.72	976.534	8	-0.4	489.274	2
56	A0A6A5BBU7	92.76	11	5	5	54111	Adenylyl cyclase-associated protein, Naegleria fowleri	K.ILTPLGQVLSASGDYR.F	44.32	1688.91	16	3.2	845.465	2
								K.M(+15.99)VNVSQDFVNSLK.T	29.22	1495.73	13	7.7	748.88	2
								K.EM(+15.99)VNAAQFYNNK.I	30.45	1443.65	12	0.2	722.83	2
								K.NTDKAELHR.S	48.2	1082.55	9	1.7	542.282	2
								R.SFVNQFK.T	24.7	868.444	7	-0.5	435.229	2
57	A0A6A5BPS0	119.51	16	3	3	22666	Uncharacterized protein, Naegleria fowleri	R.VC(+57.02)HGTVGKDQQK.N	70.43	1355.66	12	0.4	678.838	2
								K.GGKFEM(+15.99)TNQR.D	42.88	1182.55	10	2.8	592.282	2
								R.VAHGVAVQSK.K	69.57	994.556	10	2.7	498.287	2
58	A0A6A5CDS9	74.58	25	4	4	20871	Uncharacterized protein, Naegleria fowleri	R.VQHDIVPALHFVNTIK.K	28.23	1830.02	16	7.5	916.022	2
								K.SQPQYAPSGM(+15.99)LAR.G	26.06	1420.68	13	4.3	711.349	2
								R.VVVETFGLK.F	45.43	990.575	9	0.6	496.295	2
								R.VEPYTYK.S	25.36	898.444	7	0.2	450.229	2
59	A0A6A5C4U9	85.39	15	3	2	22609	Uncharacterized protein, Naegleria fowleri	K.LKEQGLHPITK.E	31.55	1262.73	11	1.8	632.376	2
								R.EHDVTLKK.L	44.89	968.529	8	2.7	485.273	2
60	C6L6E3	75.25	11	4	4	34514	Amino acid decarboxylase (Fragment), Naegleria fowleri	R.NREETEDLSQGKK.K	30.57	1532.74	13	3	767.381	2
								R.NREETEDLSQGK.K	38.63	1404.65	12	3.2	703.334	2
								R.EQFPDAVLVSSR.E	34.95	1346.68	12	2.4	674.35	2
								R.ESHYSVSK.A	34.48	935.435	8	2.7	468.726	2
61	A0A6A5BUN4	92.82	12	2	1	22401	Uncharacterized protein, Naegleria fowleri	K.ILEEKDQKPITYK.E	66.6	1603.88	13	1.7	802.95	2
62	A0A6A5BN74	74.23	4	4	4	108689	Phosphatidylinositol-3 4 5-trisphosphate 3-phosphatase, Naegleria fowleri	K.QLAVLLYEQK.N	39.89	1203.69	10	5.8	602.854	2
								K.LIKDDPQNSK.T	34.99	1156.61	10	1.7	579.313	2
								K.M(+15.99)LGPNDIVVR.V	32.94	1128.6	10	0.4	565.306	2
								K.IYLAQLM(+15.99)K	23.44	994.552	8	2.3	498.284	2
63	A0A6A5BYA9	76.67	16	3	2	23748	Uncharacterized protein, Naegleria fowleri	K.INDQQQQQVVK.K	46.61	1326.69	11	-0.7	664.351	2
								K.ILIIGDM(+15.99)GVGK.S	31.55	1130.64	11	0.1	566.326	2
64	A0A6A5BXE3	78.02	12	3	3	26208	Protoglobin domain-containing protein, Naegleria fowleri	R.NDQFKGEM(+15.99)EK.T	37.14	1240.54	10	2.1	621.278	2
								K.C(+57.02)DQLSEEQR.V	37.01	1163.49	9	2.4	582.753	2
								K.LVTADYSSK.G	47.11	982.497	9	1.7	492.257	2
65	A0A6A5BXV3	110.92	16	3	3	27389	SCP domain-containing protein, Naegleria fowleri	K.VC(+57.02)GHYTQLIWANSVK.V	72.36	1774.88	15	4.3	888.452	2
								K.QYFTYPTTC(+57.02)QTGK.V	36.3	1593.71	13	1.5	797.865	2
								R.FSPSLSPPAANM(+15.99)K.S	52.9	1361.66	13	0.5	681.84	2
66	D2VIL7	78.33	11	2	1	20033	Rho family small GTPase, Naegleria gruberi	K.TPFILVGTK.G	50.61	974.58	9	3	488.299	2
67	A0A1Z0YU85	73.4	11	2	1	22430	Ras-related c3 botulinum toxin substrate 1 isoform x2, Naegleria fowleri	R.LKDAPPTANAR.N	41.96	1152.63	11	1.9	577.321	2
68	A0A6A5C1N3	76.88	10	3	3	34615	Calponin-homology (CH) domain-containing protein, Naegleria fowleri	R.EIEFTEEQLR.M	44.11	1292.62	10	0.1	647.32	2
								R.HDPEKEAEVR.S	44.76	1208.58	10	3.2	605.298	2
								R.SWIEAVTGEK.F	30.19	1118.56	10	4.3	560.29	2
69	A0A6A5BJB2	69.83	0	2	2	498291	Uncharacterized protein, Naegleria fowleri	R.SYSFHVPLFENPK.A	52.84	1563.77	13	5	782.897	2
								K.QITNLVR.G	33.98	842.497	7	0.2	422.256	2
70	A0A6A5BK08	53.07	2	2	2	112234	Uncharacterized protein, Naegleria fowleri	R.LLEESSSSSQK.Q	23.16	1193.58	11	1.4	597.797	2
								R.SNFAPLFAR.S	41.49	1021.53	9	0.3	511.775	2
71	A0A6A5BWS2	81.31	6	3	3	47599	Uncharacterized protein, Naegleria fowleri	R.VVAHTQPSK.V	61.08	965.529	9	1.2	483.773	2
								K.FALANLEK.L	22.47	904.502	8	-0.1	453.258	2
								K.AGM(+15.99)THIVR.E	25.48	899.465	8	1.6	450.74	2
72	D2V687	58.53	4	3	3	107993	Uncharacterized protein AM14, Naegleria gruberi	R.QSDIFNNSYNGIAVSSK.G	21.8	1842.87	17	3	922.447	2
								K.KSTILGDLM(+15.99)GIAAR.K	24.14	1460.8	14	6.3	731.413	2
								R.FFIVVGHR.L	39.19	973.55	8	1.3	487.783	2
73	D2VUQ3	49.39	10	2	2	20623	Rho family small GTPase, Naegleria gruberi	K.IVVVGDGAVGK.T	35.42	1012.59	11	0.3	507.303	2
								K.M(+15.99)VFDEAIR.A	27.93	995.475	8	0.6	498.745	2
74	D2V1N7	92.18	10	2	1	26562	Rab family small GTPase, Naegleria gruberi	K.NIEEHAADNVNK.M	72.63	1352.63	12	2.5	677.325	2
75	A0A6A5C5X8	84.46	13	2	2	17033	Uncharacterized protein, Naegleria fowleri	K.LISTQC(+57.02)YDQVR.M	51.17	1381.67	11	0.2	691.841	2
								R.MSAC(+57.02)AIC(+57.02)DPK.N	39.38	1151.48	10	2.6	576.747	2
76	A0A6A5BHL2	72.91	2	2	2	149735	CCT-alpha, Naegleria fowleri	K.INSDLAPSPLPVK.S	53.07	1349.76	13	2.8	675.887	2
								R.TDM(+15.99)IATELGR.A	39.68	1121.54	10	1.5	561.778	2
77	A0A6A5BJS8	74.96	7	1	1	21433	Uncharacterized protein, Naegleria fowleri	R.SLYQGTTC(+57.02)SGAPFR.V	74.96	1543.71	14	0.9	772.862	2
78	D2UX92	46.26	5	1	1	23389	Ras family small GTPase (RAP-1), Naegleria gruberi	K.FVVLGSGGVGK.S	46.26	1018.58	11	2.4	510.299	2
79	D2VPN7	57.29	11	2	1	22591	Rab family small GTPase, Naegleria gruberi	K.SLNIPFLETSAK.I	36.38	1318.71	12	12.3	660.372	2
80	D2VJ04	23.57	0	1	1	491424	Dynein-1-alpha heavy chain flagellar inner arm I1 complex, Naegleria gruberi	K.KELSEASEILQTK.S	23.57	1474.79	13	1.6	738.402	2
81	A0A6A5BYP8	22.46	1	1	1	124677	TLDc domain-containing protein, Naegleria fowleri	R.TIILDN(+.98)NTR.A	22.46	1059.56	9	1.5	530.786	2
82	A0A6A5BMI3	91.27	6	2	2	44324	4-hydroxyphenylpyruvate dioxygenase, Naegleria fowleri	R.EM(+15.99)TAHQAEHGDGVR.D	69.69	1552.67	14	2.7	777.344	2
								K.AAVENGAISVR.E	43.16	1085.58	11	1.1	543.799	2
83	A0A6A5BC21	61.48	10	2	2	22047	Uncharacterized protein, Naegleria fowleri	R.TNVDEAFQK.L	29.23	1050.5	9	0.4	526.257	2
								K.VAVC(+57.02)GAGAVGK.S	46.87	987.517	11	3.3	494.767	2
84	A0A6A5CH81	59.09	7	2	2	26142	40S ribosomal protein S3a, Naegleria fowleri	K.ALTVFNGLR.Y	42.08	989.566	9	4	495.792	2
								R.VFALGITK.R	34.02	847.517	8	-0.8	424.765	2
85	A0A6A5BPK2	85.19	2	3	3	176271	Vitellogenin domain-containing protein, Naegleria fowleri	K.RPDEPINDNIFVK.V	51.77	1555.8	13	5.5	778.911	2
								K.VFETTFINKR.F	44.39	1253.68	10	3	627.847	2
								R.YGVC(+57.02)VER.L	33.65	881.407	7	2.3	441.712	2
86	A0A6A5C150	78.28	5	3	3	83351	C2 domain-containing protein, Naegleria fowleri	R.DTPEYYVGLLAR.Q	51.59	1395.7	12	3.7	698.861	2
								R.LQQTFELVGAK.S	38.96	1232.68	11	1.8	617.347	2
								R.SFLASSAGEK.I	21.62	995.492	10	1.2	498.754	2
87	A0A6A5C721	60.38	1	2	2	305529	RGS domain-containing protein, Naegleria fowleri	R.ANNSYFLDEVPER.K	24.96	1552.72	13	1.6	777.366	2
								K.VVGEVVEFAQK.K	47.9	1203.65	11	1.2	602.833	2
88	A0A6A5BH70	36.59	2	2	2	101938	PNPLA domain-containing protein, Naegleria fowleri	R.TYTNPFISTK.E	22.51	1170.59	10	3.7	586.306	2
								R.GLVLIEQLK.A	25.33	1011.63	9	4.3	506.826	2
89	A0A6A5C052	34.12	1	1	1	112567	Uncharacterized protein, Naegleria fowleri	R.GPTAPTVLR.E	34.12	910.524	9	0.3	456.269	2
90	A0A6A5C2L4	29.67	2	1	1	58228	Uncharacterized protein, Naegleria fowleri	S.SVNALQEGK.L	29.67	944.493	9	3.1	473.255	2
91	A0A6A5BQC6	79.31	8	3	3	45433	Uncharacterized protein, Naegleria fowleri	K.FLALNKFDEQR.I	31.74	1379.72	11	2.6	690.869	2
								R.SFM(+15.99)TSTTAASK.G	46.4	1146.52	11	3.2	574.27	2
								K.ETPIIIVLNK.T	44.65	1138.7	10	4.4	570.358	2
92	A0A6A5BDR4	57.75	2	3	3	160409	Uncharacterized protein, Naegleria fowleri	R.AVNTANANSENEVSK.R	35.62	1546.72	15	2	774.37	2
								R.HKQDFTK.A	28.26	902.461	7	1.3	452.238	2
								R.AFVVISSR.S	23.98	877.502	8	-1.8	439.758	2
93	A0A6A5ATI9	43.39	12	2	2	22962	Uncharacterized protein, Naegleria fowleri	R.VVSSEEGREVAKK.F	27.43	1416.76	13	2.4	709.388	2
								K.IVVFGSGGVGK.S	29.67	1018.58	11	1.6	510.299	2
94	A0A6A5BZ15	55.24	6	2	2	35633	Arp2/3 complex 34 kDa subunit, Naegleria fowleri	K.TLPGLTVQSPGLK.V	41.55	1309.76	13	1.8	655.889	2
								K.WLQEIPR.C	27.39	940.513	7	3.2	471.265	2
95	A0A6A5BXV6	51.08	3	2	2	83102	Cell surface protease, Naegleria fowleri	K.RPVM(+15.99)GLINISPGVFK.S	33.73	1642.92	15	6.7	822.474	2
								K.LNALVALPR.E	34.21	965.602	9	1.3	483.809	2
96	D2V5X3	54.54	1	2	2	111328	Penicillin amidase family protein, Naegleria gruberi	R.WYYELSR.I	31.5	1015.48	7	-0.1	508.745	2
								R.FYLATVK.E	38.79	840.475	7	0.3	421.245	2
97	A0A6A5C427	87.56	12	3	3	28342	Uncharacterized protein, Naegleria fowleri	K.IGSLYVEPQAK.L	50.48	1203.65	11	0.8	602.833	2
								K.AASNFLWPFK.L	42.69	1179.61	10	2.2	590.812	2
								R.LQAHTEER.S	45.69	982.483	8	0.5	492.249	2
98	A0A6A5BUU1	91.91	10	3	2	39475	Protein kinase domain-containing protein, Naegleria fowleri	K.SLDNENQKPAQGNK.K	60.46	1541.74	14	2.6	771.881	2
								R.AYLIDFGLAR.K	23.39	1137.62	10	3.3	569.818	2
99	A0A6A5C3D4	56.08	2	2	2	93339	Uncharacterized protein, Naegleria fowleri	K.AEAYANVNVLGVK.Q	39.28	1346.72	13	1.6	674.368	2
								K.QSSIFDAK.A	33.59	894.445	8	1.7	448.23	2
100	A0A6A5BJV0	41.94	4	2	2	47885	Uncharacterized protein, Naegleria fowleri	K.VWFDAVDIDK.S	22.03	1206.59	10	5.3	604.307	2
								K.NSFQLFDK.Q	30.92	997.487	8	1.9	499.752	2
101	A0A6A5BV24	79.19	3	2	2	93499	Tr-type G domain-containing protein, Naegleria fowleri	K.VLPALGITLSSDDKQQK.D	59.31	1812	17	5.7	907.012	2
								K.YSVSPVVR.V	39.75	905.497	8	-0.6	453.755	2
102	A0A6A5BVI0	63.32	2	2	2	184409	Uncharacterized protein, Naegleria fowleri	K.SLSIFYPFEKPSK.Q	50.21	1541.81	13	6.3	771.919	2
								K.GNALFDPLGFDK.I	26.23	1292.64	12	1.1	647.328	2
103	A0A6A5BQ69	53.65	7	2	2	42079	S-adenosylmethionine synthase, Naegleria fowleri	R.FVIGGPQGDAGLTGR.K	41.23	1443.75	15	1.4	722.882	2
								R.TIYHINPSGR.F	24.82	1156.6	10	2.9	579.308	2
104	A0A6A5BNP4	69.47	16	2	2	18201	Peptidyl-prolyl cis-trans isomerase, Naegleria fowleri	K.HTEPGLLSM(+15.99)ANAGK.N	25.39	1440.7	14	1.1	481.242	3
								K.TNPNDKPLQEVK.V	56.77	1381.72	12	3.3	691.87	2
105	A0A6A5BYZ5	49.09	3	2	2	65766	Uncharacterized protein, Naegleria fowleri	K.M(+15.99)LDEFVATIQK.Y	35.17	1309.66	11	1.8	655.838	2
								K.SVIAPLVK.Q	27.83	825.532	8	-0.2	413.773	2
106	A0A6A5BRS8	58.66	3	2	2	37733	t-SNARE coiled-coil homology domain-containing protein, Naegleria fowleri	K.IHQEAVNKK.K	27.9	1065.59	9	2.3	533.805	2
								K.IHQEAVNK.K	44.7	937.498	8	0.6	469.757	2
107	A0A6A5BJB8	73.88	11	2	2	23647	Uncharacterized protein, Naegleria fowleri	K.ILVGNKLDLVDKR.A	20.81	1481.89	13	-0.6	494.971	3
								R.AVTNAQSLASK.Y	63.47	1088.58	11	2.6	545.3	2
108	A0A6A5C7K8	49.97	2	1	1	59142	CYTOSOL_AP domain-containing protein, Naegleria fowleri	R.AVVEFLQQR.A	49.97	1088.6	9	0.6	545.307	2
109	A0A6A5BW58	36.67	12	1	1	8778	Uncharacterized protein, Naegleria fowleri	M.GLFEDSTPR.C	36.67	1020.49	9	3.5	511.253	2
110	A0A6A5BLK1	92.95	2	2	2	98186	AMP-binding domain-containing protein, Naegleria fowleri	K.TPILDALVFKK.V	70.91	1243.75	11	4.6	622.887	2
								K.QINTAYDLFR.L	44.06	1239.62	10	3.5	620.822	2
111	A0A6A5BI97	37.16	12	2	2	22955	Uncharacterized protein, Naegleria fowleri	R.HHC(+57.02)PDAPIVLVGTK.I	23.87	1542.8	14	-2	515.272	3
								R.NDPDVLQQLQK.K	25.22	1296.67	11	0.5	649.341	2
112	A0A6A5B263	61.76	7	2	2	29045	Uncharacterized protein, Naegleria fowleri	R.LVQINIASAK.S	43.01	1055.63	10	0.4	528.824	2
								R.KLVVSSGK.M	37.5	816.507	8	1.4	409.261	2
113	A0A6A5BJ08	68.71	6	2	2	42807	Actin-related protein 2/3 complex subunit, Naegleria fowleri	K.SSTGASAGAGGAGAR.S	58.04	1176.55	15	0.7	589.282	2
								K.FVTAGLDGK.V	21.33	906.481	9	-0.8	454.247	2
114	A0A6A5BSQ0	43.69	4	2	2	75432	Ubiquitin-like domain-containing protein, Naegleria fowleri	R.HDAASSPATLALLSK.A	31.86	1480.79	15	0.6	494.604	3
								K.DLLNTQIAPNVR.Q	23.65	1352.74	12	1.3	677.379	2
115	A0A6A5CAY8	44.94	3	2	2	69585	Uncharacterized protein, Naegleria fowleri	K.LSKAEQQQSR.E	26.66	1173.61	10	3.2	587.814	2
								K.QVLDLNPFR.L	31.61	1100.6	9	6.3	551.31	2
116	D2W159	44.61	2	2	2	118785	Myosin, Naegleria gruberi	K.YLGLLENIR.V	27.03	1089.62	9	3.4	545.818	2
								R.C(+57.02)IKPNETK.Q	31.09	988.501	8	1.5	495.259	2
117	D2V5T7	59.56	9	2	2	24163	60S ribosomal protein L13, Naegleria gruberi	M.VSHNNAVPQSK.W	48.65	1179.6	11	2.7	590.809	2
								K.TVGIAIDTR.R	21.83	944.529	9	-0.9	473.271	2
118	A0A6A5BNQ3	39.79	3	2	2	60390	Uncharacterized protein, Naegleria fowleri	R.DIVQFVPFR.Q	28.3	1119.61	9	4	560.813	2
								K.SDPFFIISK.S	22.98	1052.55	9	3.6	527.286	2
119	A0A6A5BZL5	51.41	3	2	2	80585	HATPase_c domain-containing protein, Naegleria fowleri	K.LGIHEDSQNR.Q	40.72	1167.56	10	0.7	584.789	2
								K.ASFESLC(+57.02)K.L	21.38	940.432	8	2.3	471.224	2
120	A0A6A5BUB4	61.44	8	2	2	44240	Uncharacterized protein, Naegleria fowleri	R.GVVIHQKPDDGVTQSTGGAAAR.Y	43.43	2163.1	22	4.1	722.045	3
								R.VIFDDSVGNGNVR.V	36.01	1390.68	13	0.9	696.35	2
121	A0A6A5BIB7	59.87	10	1	1	14659	Ubiquitin, Naegleria fowleri	K.IQDKEGIPPDQQR.L	59.87	1522.77	13	-0.3	762.394	2
122	A0A6A5BFJ4	26.52	1	1	1	67844	H(+)-transporting two-sector ATPase, Naegleria fowleri	K.TVISQAISK.Y	26.52	945.549	9	0.1	473.782	2
123	A0A6A5C126	86.37	7	2	2	22000	60S ribosomal protein L18a, Naegleria fowleri	M.AKQTTQVSNTGAK.N	60.36	1332.7	13	1.6	667.358	2
								K.QTTQVSNTGAK.N	52.03	1133.57	11	2.9	567.793	2
124	A0A6A5BLA8	70	16	2	2	15668	ADF-H domain-containing protein, Naegleria fowleri	K.LKKEDAPSQAIK.F	46.75	1326.75	12	2.2	664.384	2
								K.M(+15.99)IFINWAPVK.A	46.49	1233.66	10	3.2	617.838	2
125	D2VWM5	68.77	6	2	1	38456	Predicted protein, Naegleria gruberi	R.LGESLADLR.K	42.94	972.524	9	-0.2	487.269	2
126	A0A6A5BPC0	73.09	12	2	2	21468	Uncharacterized protein, Naegleria fowleri	K.GM(+15.99)NVNSPDIER.T	36.91	1246.56	11	3.7	624.29	2
								K.IADSNGDGKLTR.E	54.63	1245.63	12	1.9	623.824	2
127	A0A6A5BEU0	59.11	10	2	2	21405	C2 domain-containing protein, Naegleria fowleri	K.ATIALGTLTR.G	37.63	1015.6	10	0.3	508.809	2
								K.ATVAGVTHK.T	40.29	882.492	9	1.9	442.254	2
128	A0A6A5BR74	71.77	8	2	2	35799	Malate dehydrogenase, Naegleria fowleri	K.THAPSIPAENFSALTR.L	56.93	1710.87	16	-0.4	571.297	3
								K.NGTVSIVQGLK.I	29.67	1114.63	11	0.9	558.325	2
129	A0A6A5CI59	53.59	3	2	2	74203	Uncharacterized protein, Naegleria fowleri	R.GLGGNSAIFTR.Q	36.21	1091.57	11	2	546.794	2
								R.SYVFAIK.E	34.76	826.459	7	-0.6	414.236	2
130	A0A6A5BG69	49.36	10	2	2	25460	Uncharacterized protein, Naegleria fowleri	K.M(+15.99)TC(+57.02)DSAC(+57.02)QSAM(+15.99)K.T	35.45	1420.51	12	1.5	711.263	2
								R.LPLGGNADDSKR.I	27.83	1241.64	12	1.6	621.826	2
131	A0A6A5BT52	56.99	7	1	1	21858	Uncharacterized protein, Naegleria fowleri	R.DSISPTLGHDSKR.F	56.99	1411.71	13	3.7	706.863	2
132	A0A6A5BNF3	55.66	8	1	1	15490	ADF-H domain-containing protein, Naegleria fowleri	K.LNSSTGAHKPK.S	55.66	1138.61	11	0.6	570.312	2
133	A0A6A5BGR0	20.89	1	1	1	79840	ARID domain-containing protein, Naegleria fowleri	K.EAASGAVVK.K	20.89	830.45	9	-10.8	416.228	2
134	A0A6A5BL20	34.43	1	1	1	95157	Uncharacterized protein, Naegleria fowleri	K.HC(+57.02)FLGFK.S	34.43	907.437	7	0.6	454.726	2
135	A0A6A5BVX1	40.33	4	1	1	26242	Uncharacterized protein, Naegleria fowleri	R.IVNKDEYKK.I	40.33	1135.62	9	2.1	568.82	2
136	A0A6A5C4H8	57.58	1	1	1	130485	Uncharacterized protein, Naegleria fowleri	R.EEDSPIHKQDK.F	57.58	1324.63	11	1.1	663.321	2
137	A0A6A5BUK4	24.75	1	1	1	98523	Uncharacterized protein, Naegleria fowleri	R.FQQLLETLK.V	24.75	1118.63	9	1.4	560.325	2
138	A0A6A5BPT0	33.2	2	1	1	66068	Uncharacterized protein, Naegleria fowleri	K.AYVLTTEPR.L	33.2	1048.56	9	-0.5	525.285	2
139	A0A1L1XWF9	45.93	3	1	1	33944	Fowlerpain-2, Naegleria fowleri	R.APAQSFDAR.T	45.93	961.462	9	0.1	481.738	2
140	D2V5W7	24.68	2	1	1	52721	Vacuolar proton pump subunit B, Naegleria gruberi	R.GQVLEIVGNK.A	24.68	1055.6	10	1.1	528.807	2
141	A0A6A5C3F5	55.07	6	1	1	23254	Uncharacterized protein, Naegleria fowleri	K.ALTHM(+15.99)GVHKHEAK.H	55.07	1473.75	13	1.3	737.884	2
142	A0A6A5CGQ8	26.26	3	1	1	32008	S5 DRBM domain-containing protein, Naegleria fowleri	K.VASEVATAIR.G	26.26	1015.57	10	2.9	508.792	2
143	A0A6A5CHB1	26.25	2	1	1	74463	Uncharacterized protein, Naegleria fowleri	K.VDANNLPLGAK.I	26.25	1110.6	11	0.1	556.309	2
144	A0A6A5C514	50.5	3	1	1	41361	Ribos_L4_asso_C domain-containing protein, Naegleria fowleri	K.AGTQTPPIVLALR.N	50.5	1335.79	13	4.8	668.904	2
145	A0A6A5BTK0	48.68	4	1	1	29916	Uncharacterized protein, Naegleria fowleri	K.VNSVLEQLYLVK.N	48.68	1403.8	12	4.5	702.912	2
146	A0A6A5CCT9	65.87	2	1	1	73849	Uncharacterized protein, Naegleria fowleri	K.AM(+15.99)VNHADETC(+57.02)R.N	65.87	1318.54	11	1.6	660.278	2
147	A0A6A5C679	38.41	6	1	1	25242	C2 domain-containing protein, Naegleria fowleri	K.DLSGTSDPYVIVR.M	38.41	1420.72	13	1.6	711.368	2
148	A0A6A5CFS9	30.5	1	1	1	119818	Ephrin_rec_like domain-containing protein, Naegleria fowleri	R.VDFLVDGVAR.K	30.5	1089.58	10	1	545.799	2
149	A0A6A5BIP7	24.32	3	1	1	50398	DUF4476 domain-containing protein, Naegleria fowleri	K.LTPSLDGTALTGK.S	24.32	1272.69	13	0	637.354	2
150	D2W111	25.28	0	1	1	300781	Uncharacterized protein, Naegleria fowleri	K.AGFHHIVK.A	25.28	907.503	8	-1.8	454.758	2
151	A0A6A5BD85	23.02	3	1	1	41008	Mitogen-activated protein kinase, Naegleria fowleri	R.APEILLGSTK.Y	23.02	1027.59	10	1.3	514.804	2
152	A0A6A5BRD5	25.06	4	1	1	23336	Uncharacterized protein, Naegleria fowleri	K.VAYESYLR.K	25.06	999.503	8	0.5	500.759	2
153	D2VWK9	23.66	2	1	1	61255	Predicted protein, Naegleria gruberi	Q.PPAQ(+.98)HQ(+.98)GEPR.L	23.66	1117.52	10	-10	559.759	2
154	A0A6A5BIR0	22.83	3	1	1	40114	V-type proton ATPase subunit, Naegleria fowleri	K.QTSLESLLK.K	22.83	1017.57	9	0.5	509.793	2
155	A0A6A5BE32	20.85	6	1	1	16313	Uncharacterized protein, Naegleria fowleri	R.SLLVADPR.R	20.85	869.497	8	1	435.756	2
156	D2VN64	21.73	2	1	1	62124	Predicted protein, Naegleria gruberi	S.NPFQLGSAN(+.98)QR.V	21.73	1231.59	11	-2	616.803	2
157	A0A6A5CDV9	21.6	2	1	1	81310	Uncharacterized protein, Naegleria fowleri	P.AEDIDVITLSVK.N	21.6	1301.71	12	4.2	651.864	2
158	A0A6A5BZP8	62.73	4	1	1	36267	Smr domain-containing protein, Naegleria fowleri	K.KAEVSSTTNTTSAK.S	62.73	1423.72	14	1.2	712.866	2
159	D2UYL5	60.08	7	1	1	23300	Rab family small GTPase, Naegleria gruberi	K.AATNVNELFVAIAR.K	60.08	1487.81	14	5.2	744.916	2
160	A0A6A5BQM0	58.32	3	1	1	53450	Isocitrate dehydrogenase, Naegleria fowleri	K.TVESEAAHGTVTR.H	58.32	1356.66	13	2.3	679.341	2
161	A0A6A5BYH0	54.52	3	1	1	45595	Uncharacterized protein, Naegleria fowleri	K.TSTETSKPTKPK.A	54.52	1303.7	12	0.7	652.857	2
162	A0A6A5C0Z3	45.95	0	1	1	285307	Uncharacterized protein, Naegleria fowleri	K.VVAAILQLGNIK.F	45.95	1237.78	12	3.1	619.897	2
163	A0A6A5BY49	45.05	9	1	1	16184	Uncharacterized protein, Naegleria fowleri	R.VTHGSSAPHYQK.R	45.05	1310.64	12	0	656.326	2
164	A0A6A5BFT0	44.88	6	1	1	18536	Uncharacterized protein, Naegleria fowleri	K.ETHEPPVKEQ	44.88	1192.57	10	1.4	597.294	2
165	A0A6A5C638	43.27	1	1	1	96184	Uncharacterized protein, Naegleria fowleri	K.AFNIPDAQGR.T	43.27	1087.54	10	-1.1	544.777	2
166	A0A6A5BDY5	36.01	2	1	1	55406	Uncharacterized protein, Naegleria fowleri	K.NSFETIEPFDR.L	36.01	1353.62	11	2	677.819	2
167	A0A6A5BJ87	34.81	2	1	1	58011	AAA domain-containing protein, Naegleria fowleri	R.AVLLYGPPGTGK.T	34.81	1171.66	12	1.2	586.838	2
168	A0A6A5CB00	33.36	2	1	1	79044	Formyltetrahydrofolate synthetase, Naegleria fowleri	K.GAPSGFTLPIK.N	33.36	1086.61	11	0.5	544.311	2
169	A0A6A5C6A3	31	4	1	1	29343	60S ribosomal protein L7a, Naegleria fowleri	K.NAAAVALTEVK.K	31	1085.61	11	3.6	543.813	2
170	A0A6A5BSI5	30.42	5	1	1	24624	GTP-binding nuclear protein, Naegleria fowleri	K.LLLVGDGGTGK.T	30.42	1028.59	11	1.6	515.301	2
171	A0A6A5BR52	28.97	1	1	1	113716	AP-2 complex subunit alpha, Naegleria fowleri	R.YLALDTLSR.M	28.97	1050.57	9	3.2	526.294	2
172	A0A6A5CBU0	28.48	2	1	1	49751	60S ribosomal protein L6, Naegleria fowleri	K.NGAISEENKK.V	28.48	1088.55	10	2.1	545.282	2
173	A0A6A5CE51	28.65	1	1	1	98615	Ras-GAP domain-containing protein, Naegleria fowleri	K.LFVLGDSK.Q	28.65	877.491	8	3.7	439.754	2
174	A0A6A5BNJ8	28.02	7	1	1	19774	Actin-related protein 2/3 complex subunit 4, Naegleria fowleri	K.ELLLNPVVISR.D	28.02	1251.76	11	5.4	626.888	2
175	A0A6A5C8E8	27.75	1	1	1	131131	Uncharacterized protein, Naegleria fowleri	R.SYLFSC(+57.02)SR.D	27.75	1018.45	8	4.4	510.237	2
176	A0A6A5C4E4	26.33	1	1	1	88951	Rho-GAP domain-containing protein, Naegleria fowleri	R.TLASHQPSK.S	26.33	967.509	9	2.4	484.763	2
177	A0A6A5BLL9	25.31	1	1	1	92920	V-type proton ATPase subunit a, Naegleria fowleri	R.FAEIPVPLFDQK.S	25.31	1402.75	12	3.1	702.384	2
178	A0A6A5BS97	24.63	1	1	1	74048	Uncharacterized protein, Naegleria fowleri	R.KLPQYQK.S	24.63	903.518	7	1.1	452.767	2
179	A0A6A5BIS7	24.09	4	1	1	28689	40S ribosomal protein SA, Naegleria fowleri	R.DLDEKKEEK.E	24.09	1132.56	9	0	567.288	2
180	A0A6A5BWT5	22.63	2	1	1	36791	Peptidase S1 domain-containing protein, Naegleria fowleri	K.ESIFSVVK.N	22.63	907.501	8	1.5	454.759	2
181	A0A6A5B8R0	22.43	1	1	1	143225	HECT domain-containing protein, Naegleria fowleri	K.LAGGSDLTK.N	22.43	860.46	9	2.6	431.239	2
182	D2W4M3	22.11	2	1	1	58924	Predicted protein, Naegleria gruberi	K.QEITVRADK.S	22.11	1058.57	9	-14.4	530.286	2
183	D2VHM6	21.66	3	1	1	49818	Predicted protein, Naegleria gruberi	K.AGEYKTIIEIDC(+57.02)K.T	21.66	1538.77	13	7.8	770.396	2
184	A0A6A5C7Q0	21.65	1	1	1	156565	Uncharacterized protein, Naegleria fowleri	K.EASSIVNEK.F	21.65	975.487	9	-2.8	488.75	2
